# Supplementary material for: 180,000 Years of Climate Change in Europe: Avifaunal Responses and Vegetation Implications
Source: PLoS One. 2014 Apr 9;9(4):e94021. doi: 10.1371/journal.pone.0094021 (PMC3981757; doi:10.1371/journal.pone.0094021)
Supplement: Dataset S1 — Dataset of fossilized birds in Europe used in this study. Based on Tyrberg (1998, 2008). (XLSX) [file pone.0094021.s008.xlsx]

## Sheet: Dataset
Site ID (corresponding to Tyrberg (1998, 2008))	Site name (Region)	Latitude	Longitude	Assigned NW region	Assigned LGM site	Date average (years BC)	MIS	Species	Accipiter gentilis	Accipiter nisus	Acrocephalus arundinaceus	Acrocephalus paludicola	Acrocephalus palustris	Acrocephalus scirpaceus	Actitis hypoleucos	Aegithalos caudatus	Aegolius funereus	Aegypius monachus	Alauda arvensis	Alca torda	Alectoris barbara	Alectoris chukar	Alectoris graeca	Alectoris rufa	Alle alle	Anas acuta	Anas clypeata	Anas crecca	Anas penelope	Anas platyrhynchos	Anas querquedula	Anas strepera	Anser albifrons	Anser anser	Anser brachyrhynchus	Anser erythropus	Anser fabalis	Anthropoides virgo	Anthus campestris	Anthus pratensis	Anthus spinoletta	Anthus trivialis	Apus apus	Apus pallidus	Aquila adalberti	Aquila chrysaetos	Aquila clanga (Lophaetus clanga)	Aquila fasciatus (Hieraaetus fasciatus)	Aquila heliaca
								Family	Acciptridae	Acciptridae	Sylviidae	Sylviidae	Sylviidae	Sylviidae	Scolopacidae	Aegithalidae	Strigidae	Acciptridae	Alaudidae	Alcidae	Phasanidae	Phasanidae	Phasanidae	Phasanidae	Alcidae	Anatidae	Anatidae	Anatidae	Anatidae	Anatidae	Anatidae	Anatidae	Anatidae	Anatidae	Anatidae	Anatidae	Anatidae	Gruidae	Motacillidae	Motacillidae	Motacillidae	Motacillidae	Apopidae	Apopidae	Acciptridae	Acciptridae	Acciptridae	Acciptridae	Acciptridae
								Temperature	B	C	D	B	C	C	B	C	B	D	C	B	E	E	C	D	A	B	B	B	B	B	B	B	A	B	A	A	B	C	C	B	B	B	C	E	E	C	C	D	D
								Humidity	B	D	A	C	C	C	C	C	B	B	D	C	A	A	E	C	B	B	B	B	B	C	B	B	A	B	A	A	A	A	C	B	B	B	B	A	C	B	A	C	A
								Habitat foraging	F	F	W	W	W	W	W	F	F	O	O	Ma	M	M	M	O	Ma	W	W	W	W	W	W	W	O	W	O	O	O	O	O	O	O	M	A	A	M	M	M	M	M
AU16	Schusterlucke (Niederösterreich)	48.446219	15.396719			115000	MIS 5																			2		2			2			1
AU21	Zwerglloch (Niederösterreich), now Graselhöhle	48.628417	15.642350			10000	MIS 1-2								2				2									2		2	2		1	2		2				1	2		2
AU22	Grosse Offenbergerhöhle (Steiermark)	47.325833	15.379444			14831	MIS 2				2																			2						2
AU3 Layer Obere Schichte	Drachenhöhle bei Mixnitz (Steiermark)	47.325833	15.379444			28011	MIS 3-4			2
AU39	Teufelsrast-Knochenfuge (Niederösterreich)	48.446219	15.396719			11500	MIS 1-2												2
BE11	Trou de Chaleux (Namur)	50.213597	4.954494	NW		13209	MIS 2																														2
BE12	Trou de Frontal (Namur)	50.213597	4.954494	NW		13500	MIS 2
BE15	Trou des Nutons (Namur)	50.213597	4.954494	NW		13032	MIS 2
BE16	Trou du Sureau (Namur)	50.278299	4.824047	NW		13500	MIS 2
BE17 Layer TT	Grotte du Bois Laiterie (Namur)	NA	NA	NW		13209	MIS 2																											1
BH3 Layer c	Gornja Bijambarska Pecina	44.088153	18.508302			17500	MIS 2
BH3 Layer d	Gornja Bijambarska Pecina	44.088153	18.508302			17500	MIS 2																					2
BRD106 Layer ?	Petersfels (Baden-Württemberg)	47.861229	8.805903			13500	MIS 2																			2	2			2
BRD106 Layer Kulturschicht (=4)	Petersfels (Baden-Württemberg)	47.861229	8.805903			13500	MIS 2																																							2
BRD127 Layer I	Spitzbubenhöhle (Baden-Württemberg)	48.594317	10.176725			15757	MIS 2										2													2
BRD127 Layer II	Spitzbubenhöhle (Baden-Württemberg)	48.594317	10.176725			13208	MIS 2										2		2							2				2
BRD131	Stellmoor (Schleswig-Holstein)	53.643487	10.206567	NW		9619	MIS 1-2																																							1
BRD142 Layer Steppennagerschicht	Untertürkheim, Biedermannscher Steinbruch (Baden-Württemberg)	48.781341	9.250475			111000	MIS 5																							1
BRD153	Wildweiberhaus-Felsen (Hessen)	50.711356	8.133579	NW		12350	MIS 1-2
BRD156	Zwergloch (Bayern)	50.349138	11.634522		LGM	20000	MIS 2																							2				2
BRD16 Layer IV	Brillenhöhle (Baden-Württemberg)	48.403935	9.780276			13500	MIS 2										2									2		2		2
BRD16 Layer V	Brillenhöhle (Baden-Württemberg)	48.403935	9.780276			24000	MIS 2												2											2
BRD16 Layer VI	Brillenhöhle (Baden-Württemberg)	48.403935	9.780276			24000	MIS 2								2				2									2		2				1			1
BRD16 Layer VII	Brillenhöhle (Baden-Württemberg)	48.403935	9.780276			26500	MIS 2												2							2		2	1	2			2	1			1
BRD166 Layer IIIc	Buhlen Upper Rock Shelter	51.189017	9.085423	NW		75000	MIS 5																					2		2						1	1
BRD167 Layer AH 1o	Kogelstein (Baden-Württemberg)	48.285145	9.723590			52500	MIS 3-4												2																		2
BRD167 Layer AH 1u	Kogelstein (Baden-Württemberg)	48.285145	9.723590			52500	MIS 3-4												2
BRD169 Layer G	Sesselfelsgrotte (Bayern)	48.935528	11.789297			42500	MIS 3-4																																							2
BRD169 Layer H	Sesselfelsgrotte (Bayern)	48.935528	11.789297			42500	MIS 3-4										2
BRD169 Layer I, “Nagerschicht”	Sesselfelsgrotte (Bayern)	48.935528	11.789297			60000	MIS 3-4										2		2																								2
BRD169 Layer K/i	Sesselfelsgrotte (Bayern)	48.935528	11.789297			60000	MIS 3-4												2
BRD169 Layer L	Sesselfelsgrotte (Bayern)	48.935528	11.789297			70000	MIS 3-4										2
BRD27	Einhornhöhle (Niedersachsen)	51.634860	10.404185	NW		15000	MIS 2																							2
BRD32	Fohlenhaushöhlen in Lonetal (Baden-Württemberg)	48.517994	10.046675			11500	MIS 1-2																					2		2
BRD38 Layer 3	Gaiskirche im Püttlachtal (Bayern)	49.527142	11.652267			11500	MIS 1-2		2
BRD38 Layer 4	Gaiskirche im Püttlachtal (Bayern)	49.527142	11.652267			11500	MIS 1-2																							2	2
BRD40 Layer AH Io	Geissenklösterle (Baden-Württemberg)	48.398207	9.772127			13000	MIS 2																							2
BRD66 Layer G1	Hunas (Bayern)	49.502766	11.548159			135000	MIS 6																			2			2	2											2
BRD66 Layer G2	Hunas (Bayern)	49.502766	11.548159			189000	MIS 6										2														2
BRD66 Layer G3	Hunas (Bayern)	49.502766	11.548159			189000	MIS 6
BRD66 Layer K	Hunas (Bayern)	49.502766	11.548159			189000	MIS 6
BRD7 Layer 5	Bettelküche bei Sulzbach-Rosenberg (Bayern)	49.534039	11.637671			11500	MIS 1-2																					2	2	2																2
BRD70 Layer unstratisfied	Kartstein (Nordrhein-Westfalen)	50.544477	6.659420	NW		9729	MIS 1-2																																								1
BRD73 Layer IV	Kleine Scheuer im Lonetal (Baden-Württemberg)	48.549194	10.172388			14226	MIS 2										2		2							2	2	2		2	2									2
BU11	Devetashkata Cave	43.233054	24.883227			70000	MIS 3-4		2	2					2		2		2				2			2	2	2	2	2	2	2				1						2	2
BU15	Razhishkata Cave	43.088066	23.381715			10000	MIS 1-2																																			1
BU4 Layer 3a	Temnata Cave	43.174288	24.072201			14732	MIS 2										2																										2
BU4 Layer 3d	Temnata Cave	43.174288	24.072201			31780	MIS 3-4											2	2				2
BU9	Kozarnika cave	43.652019	22.701495			22500	MIS 2										1					1	1					2														2	2
CH1 Layer West	Balm bei Günzberg (Soleure)	47.249590	7.552071			10000	MIS 1-2																							2
CH10 Layer Couche á Galets	Grotte de Cotencher (Neuenburg)	46.964135	6.802227			80000	MIS 5																																										2
CH16 Layer unstratisfied	Kesslerloch (Schaffhausen)	47.745377	8.693583			13500	MIS 2																							2				2
CH22 Layer I	Rislisberghöhle (Soleure)	47.299856	7.716735			10000	MIS 1-2																							2
CH22 Layer II	Rislisberghöhle (Soleure)	47.299856	7.716735			11500	MIS 1-2												2									1		2	1										2
CH27 Layer D II (= 4)	Schweizersbild (Schaffhausen)	47.724910	8.640125			13500	MIS 2																																							2
CH27 Layer D III (= 5)	Schweizersbild (Schaffhausen)	47.724910	8.640125			11500	MIS 1-2																			2
CH28	Thiersteiner höhle (Baselland)	47.384939	7.538303			13500	MIS 2																			2
CH7 Layer D	Ettingen (Baselland)	47.480147	7.544966			13327	MIS 2
CR11	St. Romualdo Cave	45.127563	13.737283			24000	MIS 2			2
CR12 Layer c (=3)	Sandalja I	44.888780	13.883458			24000	MIS 2
CR12 Layer d (=4)	Sandalja I	44.888780	13.883458			24000	MIS 2			2								2								2		2	2								2
CR13 Layer B	Sandalja II	44.888780	13.883458			11694	MIS 2																2							2				2			2
CR13 Layer B/dolje	Sandalja II	44.888780	13.883458			11694	MIS 2											2																												2
CR13 Layer B/srednyj	Sandalja II	44.888780	13.883458			11694	MIS 2																																							2
CR13 Layer C	Sandalja II	44.888780	13.883458			23486	MIS 2																					2														2
CR13 Layer C/dolje	Sandalja II	44.888780	13.883458			23486	MIS 2
CR13 Layer C/gore	Sandalja II	44.888780	13.883458			23486	MIS 2																											2
CR13 Layer C/srednyj	Sandalja II	44.888780	13.883458			23486	MIS 2
CR13 Layer D	Sandalja II	44.888780	13.883458			24000	MIS 2			2													2					2				2
CR13 Layer E	Sandalja II	44.888780	13.883458			26533	MIS 2
CR13 Layer F	Sandalja II	44.888780	13.883458			26826	MIS 2
CR19 Layer D	Vindija	46.298650	16.069641			12000	MIS 1-2		2
CR19 Layer E+F	Vindija	46.298650	16.069641			29807	MIS 3-4		2														2					2		2	2
CR19 Layer F	Vindija	46.298650	16.069641			29627	MIS 3-4																			2				2
CR19 Layer G2	Vindija	46.298650	16.069641			31500	MIS 3-4		2														2
CR19 Layer G3	Vindija	46.298650	16.069641			38970	MIS 3-4																							2
CY1 Layer 2	Akrotiri Aetokremnos	34.570250	32.992263			10500	MIS 1-2																					2						1			1
CZ32	Predmostí (Moravia)	49.467117	17.438082			26000	MIS 2																											2			1									2
CZ34	Pruchodice I (Moravia)	49.708586	16.084796			13500	MIS 2																					2		2				2		2
FR108	Grotte de Gourdan (Haute Garonne)	43.070935	0.573820			13500	MIS 2											2												2
FR115 Layer unstratisfied	Grotte de Lourdes (Hautes-Garonne)	43.091004	-0.045874			13000	MIS 2																					2		2																1
FR116	Grotte de Massat (Ariége)	42.888443	1.347772			13500	MIS 2																							2																	2
FR131 Layer II	Grotte de la Vache (Ariége)	42.821281	1.587741			12259	MIS 2											2
FR131 Layer III	Grotte de la Vache (Ariége)	42.821281	1.587741			13500	MIS 2																							2
FR131 Layer IV	Grotte de la Vache (Ariége)	42.821281	1.587741			13462	MIS 2
FR131 Layer Salle Monique	Grotte de la Vache (Ariége)	42.821281	1.587741			12000	MIS 1-2																				2			2																2
FR141 Layer D	Grotte des Harpons (Haute-Garonne)	43.234823	0.663978		LGM	20000	MIS 2																					2
FR144 Layer IIa	Grotte des Romains a Virignin (Ain)	45.715736	5.714784			12350	MIS 1-2					2																		2
FR144 Layer IIb	Grotte des Romains a Virignin (Ain)	45.715736	5.714784			12977	MIS 2					2															2	2		2													2
FR144 Layer III	Grotte des Romains a Virignin (Ain)	45.715736	5.714784			14130	MIS 2					2														2		2		2	2	2														2
FR147 Layer Cabane	Grotte du Lazaret (Alpes-Maritimes)	43.690784	7.294808			161000	MIS 6																																		2
FR147 Layer cIII/1	Grotte du Lazaret (Alpes-Maritimes)	43.690784	7.294808			137500	MIS 6																2
FR147 Layer cIII/10	Grotte du Lazaret (Alpes-Maritimes)	43.690784	7.294808			137500	MIS 6										2		2				2																							2
FR147 Layer cIII/11	Grotte du Lazaret (Alpes-Maritimes)	43.690784	7.294808			137500	MIS 6																2																							2
FR147 Layer cIII/12	Grotte du Lazaret (Alpes-Maritimes)	43.690784	7.294808			137500	MIS 6										2						2																							2
FR147 Layer cIII/13	Grotte du Lazaret (Alpes-Maritimes)	43.690784	7.294808			137500	MIS 6																2																							2
FR147 Layer cIII/14	Grotte du Lazaret (Alpes-Maritimes)	43.690784	7.294808			137500	MIS 6																2																							2
FR147 Layer cIII/15	Grotte du Lazaret (Alpes-Maritimes)	43.690784	7.294808			137500	MIS 6																2																							2
FR147 Layer cIII/16	Grotte du Lazaret (Alpes-Maritimes)	43.690784	7.294808			137500	MIS 6																2																							2
FR147 Layer cIII/17	Grotte du Lazaret (Alpes-Maritimes)	43.690784	7.294808			137500	MIS 6																2																							2
FR147 Layer cIII/2	Grotte du Lazaret (Alpes-Maritimes)	43.690784	7.294808			137500	MIS 6																2																							2
FR147 Layer cIII/3	Grotte du Lazaret (Alpes-Maritimes)	43.690784	7.294808			137500	MIS 6											2	2				2																				2			2
FR147 Layer cIII/4	Grotte du Lazaret (Alpes-Maritimes)	43.690784	7.294808			137500	MIS 6																2																							2
FR147 Layer cIII/5	Grotte du Lazaret (Alpes-Maritimes)	43.690784	7.294808			137500	MIS 6																2			1																						1
FR147 Layer cIII/6	Grotte du Lazaret (Alpes-Maritimes)	43.690784	7.294808			137500	MIS 6																2				1																2			2
FR147 Layer cIII/7	Grotte du Lazaret (Alpes-Maritimes)	43.690784	7.294808			137500	MIS 6										2		2				2																				2			2
FR147 Layer cIII/8	Grotte du Lazaret (Alpes-Maritimes)	43.690784	7.294808			137500	MIS 6											2					2																	2						2
FR147 Layer cIII/9	Grotte du Lazaret (Alpes-Maritimes)	43.690784	7.294808			137500	MIS 6										2						2																							2
FR147 Layer Entre?	Grotte du Lazaret (Alpes-Maritimes)	43.690784	7.294808			161000	MIS 6										2		2				2																				2			2
FR147 Layer Fond de la Grotte	Grotte du Lazaret (Alpes-Maritimes)	43.690784	7.294808			161000	MIS 6		2								2				2		2																		2		2			2
FR148 Layer IV	Grotte du Lazaret, Locus VIII (Alpes-Maritimes)	43.690784	7.294808			161000	MIS 6
FR148 Layer IX	Grotte du Lazaret, Locus VIII (Alpes-Maritimes)	43.690784	7.294808			161000	MIS 6										2	2					2
FR148 Layer V	Grotte du Lazaret, Locus VIII (Alpes-Maritimes)	43.690784	7.294808			161000	MIS 6																2
FR148 Layer V1	Grotte du Lazaret, Locus VIII (Alpes-Maritimes)	43.690784	7.294808			161000	MIS 6												2		2		2																	2
FR148 Layer V2a	Grotte du Lazaret, Locus VIII (Alpes-Maritimes)	43.690784	7.294808			161000	MIS 6
FR148 Layer V2b	Grotte du Lazaret, Locus VIII (Alpes-Maritimes)	43.690784	7.294808			161000	MIS 6			2									2		2		2							2																2
FR148 Layer VIII	Grotte du Lazaret, Locus VIII (Alpes-Maritimes)	43.690784	7.294808			161000	MIS 6			2							2		2				2																	2						2
FR148 Layer XII	Grotte du Lazaret, Locus VIII (Alpes-Maritimes)	43.690784	7.294808			161000	MIS 6									2			2				2																							2
FR148 Layer XIII	Grotte du Lazaret, Locus VIII (Alpes-Maritimes)	43.690784	7.294808			161000	MIS 6												2				2
FR148 Layer XIV	Grotte du Lazaret, Locus VIII (Alpes-Maritimes)	43.690784	7.294808			161000	MIS 6		2	2							2		2																								2
FR148 Layer XV	Grotte du Lazaret, Locus VIII (Alpes-Maritimes)	43.690784	7.294808			161000	MIS 6										2		2				2
FR15 Layer 2	Abri de Campalou (Drôme)	45.068396	5.254231			13572	MIS 2																							2																2
FR15 Layer 3	Abri de Campalou (Drôme)	45.068396	5.254231			13500	MIS 2																							2																2
FR156	Grotte d'Embulla (Pyrénées-Orientale)	42.581468	2.416360		LGM	20000	MIS 2												2																											2
FR159	Grottes de Veyrier (Haute-Savoie)	46.160141	6.183351			13500	MIS 2																							2
FR16	Abri de Fontalés (Tarn-et-Garonne)	44.150939	1.755835			13500	MIS 2
FR165 Layer ?a	Isturitz (Pyrénées-Atlantiques)	43.352904	-1.206127			31500	MIS 3-4																																							2
FR165 Layer ?b	Isturitz (Pyrénées-Atlantiques)	43.352904	-1.206127			31500	MIS 3-4																				2			2
FR165 Layer la Grand Salle Niveau I	Isturitz (Pyrénées-Atlantiques)	43.352904	-1.206127			13500	MIS 2		2																					2																2
FR165 Layer la Grand Salle Niveau II	Isturitz (Pyrénées-Atlantiques)	43.352904	-1.206127			13500	MIS 2		2																					2																2
FR165 Layer Salle de St Martin	Isturitz (Pyrénées-Atlantiques)	43.352904	-1.206127			13500	MIS 2																							2
FR166	Jaurens á Nespouls (Corréze)	45.049797	1.502569	NW		33096	MIS 3-4												2
FR169	La Colombiere (Ain)	46.085517	5.398044			14207	MIS 2												2									2		2		2
FR170 Layer unstratisfied	La Crouzade (Aude)	43.130787	3.090530			10000	MIS 1-2																				2	2
FR171 Layer 2-3	La Fage (Corréze)	45.083777	1.518021			189000	MIS 6										1		2				2																		2
FR171 Layer 29	La Fage (Corréze)	45.083777	1.518021			189000	MIS 6
FR171 Layer 30	La Fage (Corréze)	45.083777	1.518021			189000	MIS 6												2																						2
FR171 Layer 31	La Fage (Corréze)	45.083777	1.518021			189000	MIS 6												2
FR171 Layer 32	La Fage (Corréze)	45.083777	1.518021			189000	MIS 6										1						2							2
FR171 Layer 33	La Fage (Corréze)	45.083777	1.518021			189000	MIS 6										1						2							2									2
FR171 Layer 34	La Fage (Corréze)	45.083777	1.518021			189000	MIS 6												2
FR171 Layer 35	La Fage (Corréze)	45.083777	1.518021			189000	MIS 6												2
FR171 Layer 36	La Fage (Corréze)	45.083777	1.518021			189000	MIS 6												2				2
FR171 Layer 37	La Fage (Corréze)	45.083777	1.518021			189000	MIS 6										1		2																						2
FR171 Layer 38	La Fage (Corréze)	45.083777	1.518021			189000	MIS 6																		2					2									2		2
FR171 Layer 39	La Fage (Corréze)	45.083777	1.518021			189000	MIS 6										1		2									2
FR171 Layer 4	La Fage (Corréze)	45.083777	1.518021			189000	MIS 6												2																						2
FR171 Layer 40	La Fage (Corréze)	45.083777	1.518021			189000	MIS 6										1		2											2													2
FR171 Layer 41	La Fage (Corréze)	45.083777	1.518021			189000	MIS 6												2																						2					2
FR171 Layer CO	La Fage (Corréze)	45.083777	1.518021			189000	MIS 6			2								2	2				2					2		2									2		2	2				2
FR171 Layer unstratisfied	La Fage (Corréze)	45.083777	1.518021			189000	MIS 6																				2
FR172 Layer H	La Ferrassie (Dordogne)	44.951894	0.938028	NW		29000	MIS 3-4
FR172 Layer H1	La Ferrassie (Dordogne)	44.951894	0.938028	NW		29000	MIS 3-4
FR172 Layer I2	La Ferrassie (Dordogne)	44.951894	0.938028	NW		28500	MIS 3-4								2
FR174	La Madeleine (Dordogne)	44.966876	1.036410	NW		13500	MIS 2											2																												2
FR176 Layer unstratisfied	La Roche Plate (Meuse)	48.888116	5.541470	NW		13500	MIS 2																					2		1
FR18 Layer A4/B	Abri de Rochedane (Doubs)	47.377154	6.765867			10000	MIS 1-2										2
FR18 Layer B	Abri de Rochedane (Doubs)	47.377154	6.765867			10651	MIS 1-2						2																	1
FR184 Layer 34, 36, 38	Laugerie Haute Est (Dordogne)	44.952249	1.001764	NW		24428	MIS 2
FR198	Mas d'Azil (Ariége)	43.069433	1.355424			14115	MIS 2											2										2		2
FR206 Layer AIII	Morin (Gironde)	44.819922	0.079035	NW		13500	MIS 2																																							2
FR211 Layer g	Orgnac 3 (Ardéche)	44.305711	4.433038			189000	MIS 6				1
FR211 Layer h sup.	Orgnac 3 (Ardéche)	44.305711	4.433038			189000	MIS 6
FR215 Layer ?	Pech de l'Azé I (Dordogne)	44.858027	1.252579	NW		42500	MIS 3-4												2																2						1
FR219 Layer c-E	Piage (Lot)	NA	NA			15000	MIS 2
FR221 Layer 3	Pont d'Ambon (Dordogne)	NA	NA			9933	MIS 1-2												2					2						2																2
FR227 Layer 6	Roc de Combe (Lot)	44.756053	1.350533	NW		31500	MIS 3-4												2
FR229	Rochereil (Dordogne)	45.302182	0.535319	NW		13500	MIS 2
FR231 Layer D	Rond-du Barry (Haute-Loire)	45.071203	3.859404			13500	MIS 2		2																			2						2
FR231 Layer E	Rond-du Barry (Haute-Loire)	45.071203	3.859404			12875	MIS 2								1				2								2	2		2		2		2
FR231 Layer F	Rond-du Barry (Haute-Loire)	45.071203	3.859404			13500	MIS 2																2					2		2		2
FR232 Layer Série IV = Couche V-IX	Saint Romans (Isére)	45.113454	5.326559			14360	MIS 2																					2
FR235 Layer 1a	Salpétre á Pompignan (Hérault)	43.898418	3.864839			9509	MIS 1-2				2												1	1
FR235 Layer 3	Salpétre á Pompignan (Hérault)	43.898418	3.864839			31064	MIS 3-4
FR236 Layer 30Ab/A	Salpêtriére à Remoulins (Gard)	43.938924	4.564192			22423	MIS 2																							2
FR236 Layer CG5-SLC4	Salpêtriére à Remoulins (Gard)	43.938924	4.564192			30858	MIS 3-4																				2			2
FR240 Layer Abri	Soulabé (Ariège)	43.011699	1.328034			10000	MIS 1-2
FR246	Trois Frères (Ariège)	43.032113	1.211584			11500	MIS 1-2																							2
FR255	Combe Sauniére 1 (Dordogne)	45.238806	0.873718	NW	LGM	18844	MIS 2
FR256	Grotte des Oiseaux (Dordogne)	NA	NA			13500	MIS 2		2										2
FR259 Layer Layer Locus PL (sites G,PL,OA,OB,EF,CY)	Castiglione 3 (Haute-Corse)	42.417728	9.127854			13000	MIS 2																																							2
FR262 Layer Unstratisfied (Déblais)	Grotte de Bourrouilla (Pyrénées Atlantiques)	43.441733	-1.051300			13000	MIS 2												2											2	2
FR267 Layer Middle Deposits	Gritulu Cave (Corse)	42.883385	9.405261			11400	MIS 1-2
FR271	L'Aven de Romain-La-Roche (Doubs)	47.442536	6.374619			150000	MIS 6		2																					2
FR274	Les Petits Guinards (Allier)	46.176718	3.415731	NW	LGM	16677	MIS 2																					1			1
FR283 Layer C	Grotte du Bison (Yonne)	47.601199	3.756028	NW		27005	MIS 3-4												2
FR3	Abri Castanét (Dordogne)	NA	NA			31500	MIS 3-4																							2											2
FR32	Aurensan inférieure (Hautes-Pyrénées)	43.617109	-0.203386			15297	MIS 2																							2																2
FR38 Layer III	Balauziére (Gard)	43.946517	4.535367			31500	MIS 3-4														2		2							2																2
FR4 Layer 3	Abri Dufaure (Landes)	43.535847	-1.072403			9594	MIS 1-2												2									2	2
FR4 Layer 4U	Abri Dufaure (Landes)	43.535847	-1.072403			10912	MIS 1-2																						2	2							2									2
FR4 Layer 4U-M	Abri Dufaure (Landes)	43.535847	-1.072403			11840	MIS 2												2											2				2			2
FR4 Layer 5	Abri Dufaure (Landes)	43.535847	-1.072403			14335	MIS 2												2
FR41	Balme-les-Grottes (Isére)	45.852155	5.339899			10500	MIS 1-2																2					2
FR42 Layer XIII	Baume de Gonvillars (Haute-Saône)	47.539292	6.644757			15000	MIS 2			2																				2
FR44 Layer IV	Baume de Gigny (Jura)	46.469155	5.475109			13695	MIS 2																					2
FR44 Layer IX	Baume de Gigny (Jura)	46.469155	5.475109			35438	MIS 3-4																							2
FR44 Layer IX-XI	Baume de Gigny (Jura)	46.469155	5.475109			35000	MIS 3-4																							2
FR44 Layer V	Baume de Gigny (Jura)	46.469155	5.475109			24990	MIS 2																					2													2
FR44 Layer VI	Baume de Gigny (Jura)	46.469155	5.475109			24000	MIS 2																					2		2	2															2
FR44 Layer VIII	Baume de Gigny (Jura)	46.469155	5.475109			31499	MIS 3-4																							2
FR44 Layer X	Baume de Gigny (Jura)	46.469155	5.475109			35000	MIS 3-4																					2		2
FR44 Layer XI	Baume de Gigny (Jura)	46.469155	5.475109			37500	MIS 3-4
FR44 Layer XIX	Baume de Gigny (Jura)	46.469155	5.475109			55000	MIS 3-4																							2																2
FR44 Layer XV	Baume de Gigny (Jura)	46.469155	5.475109			42500	MIS 3-4										1								2					2
FR44 Layer XVI	Baume de Gigny (Jura)	46.469155	5.475109			47500	MIS 3-4																					2		2
FR44 Layer XVIa	Baume de Gigny (Jura)	46.469155	5.475109			47500	MIS 3-4												2									2		2
FR44 Layer XX	Baume de Gigny (Jura)	46.469155	5.475109			60000	MIS 3-4																																							2
FR48 Layer Boyau 7	Bois du Cantet (Hautes-Pyrénées)	43.059066	0.295046			10940	MIS 1-2			2									2						2			2		2													2
FR48 Layer Secteur 1	Bois du Cantet (Hautes-Pyrénées)	43.059066	0.295046			13812	MIS 2																					2
FR49 Layer BR5b	Bois-Ragot, Gouex (Vienne)	46.365774	0.688330	NW		11007	MIS 2																				2			2																2
FR50 Layer 1A	Bois-de-Brousses (Hérault)	43.553084	3.256859		LGM	17083	MIS 2								2
FR50 Layer 2B	Bois-de-Brousses (Hérault)	43.553084	3.256859		LGM	20000	MIS 2																							2
FR58 Layer C2	Cauna de Belvis (Aude)	42.849496	2.076573			13500	MIS 2																					2		2
FR58 Layer C3	Cauna de Belvis (Aude)	42.849496	2.076573			12538	MIS 2
FR69 Layer sous 38	Combe Grenal (Dordogne)	44.801456	1.225288	NW		80000	MIS 5						1				2		1																								2
FR7	Abri Gay (Ain)	46.084906	5.407033			13500	MIS 2																							2
FR7 Layer 11	Abri Gay (Ain)	46.084906	5.407033			11637	MIS 2
FR71 Layer III	Cottier á Retournac (Haute-Loire)	45.203023	4.032437			22559	MIS 2
FR74	Deux Avens (Ardéche)	44.406923	4.395120			12596	MIS 2																																		2
FR77	Eden-Roc (Vaucluse)	NA	NA			11500	MIS 1-2												1		1		1																				2			2
FR8	Abri Lafaye (Tarn-et-Garonne)	44.090668	1.337032	NW		13500	MIS 2											2												2	2															2
FR80 Layer VII	Flageolet I (Dordogne)	44.848653	1.068722	NW		25000	MIS 2												2											2
FR80 Layer VIII/IX	Flageolet I (Dordogne)	44.848653	1.068722	NW		29244	MIS 3-4												2											2
FR84	Fontéchevade (Charente)	45.678223	0.478865	NW		122500	MIS 5														2							2	2	2											1
FR84 Layer 2,80-3,90	Fontéchevade (Charente)	45.678223	0.478865	NW		122500	MIS 5																																		1
FR86	Freydiéres (Drôme)	44.935473	5.430648			11341	MIS 2																																		2					2
FR89	Grand Caveau de Verpant (Côte d'Or)	47.511640	4.531317	NW		10000	MIS 1-2																							2
FR9	Abri Mége (Dordogne)	45.596646	0.561683	NW		13500	MIS 2
FR95 Layer 7	Grotte Gazel (Aude)	43.323602	2.419950		LGM	16328	MIS 2																												2
FR97 Layer 5a	Grotte Jean-Pierre No. 1 (Savoie)	45.500497	5.843928			10886	MIS 1-2
FR97 Layer 6a	Grotte Jean-Pierre No. 1 (Savoie)	45.500497	5.843928			10605	MIS 1-2			2					2		2		2
FR97 Layer 6b-c	Grotte Jean-Pierre No. 1 (Savoie)	45.500497	5.843928			10605	MIS 1-2										2		2									2		2													2
FR97 Layer 7	Grotte Jean-Pierre No. 1 (Savoie)	45.500497	5.843928			12069	MIS 2																					2		2	2	2
FR97 Layer 8	Grotte Jean-Pierre No. 1 (Savoie)	45.500497	5.843928			12350	MIS 1-2																					2		2	2	2
FR97 Layer 9	Grotte Jean-Pierre No. 1 (Savoie)	45.500497	5.843928			13825	MIS 2																					2		2		2
GR21	Vraóna (Attika)	37.928902	24.007241			10289	MIS 1-2																					2																		1
HU16 Layer Obere Eingang	Herman Ottó Cave (Bükk)	48.104823	20.622393			42500	MIS 3-4										2													2
HU2 Layer Obere	Balla (Bükk)	48.045043	20.530308			23470	MIS 2																						1	2
HU20 Layer Gelblichbraune, lössige Schicht	Istállóskö	48.070631	20.416881			31500	MIS 3-4																							1
HU20 Layer Obere Kulturschicht	Istállóskö	48.070631	20.416881			33442	MIS 3-4										2																										2
HU20 Layer Untere Kulturschicht	Istállóskö	48.070631	20.416881			43834	MIS 3-4																							1
HU22 Layer IV	Kálmán Lambrecht Cave (Bükk)	48.116475	20.602157			111000	MIS 5		1
HU22 Layer V	Kálmán Lambrecht Cave (Bükk)	48.116475	20.602157			111000	MIS 5		1																					2				1															2
HU36 Layer brick red layer	Peskö (Bükk)	48.046259	20.419851			18000	MIS 2
HU37 Layer P1 (=6)	Petényi cave (Bükk)	48.046259	20.419851			11500	MIS 1-2																																				2
HU38 Layer D1-D2	Pilisszántó	47.669373	18.886844			18000	MIS 2										2													2	2															2
HU38 Layer D3-D5	Pilisszántó	47.669373	18.886844			18000	MIS 2
HU38 Layer D6-D7	Pilisszántó	47.669373	18.886844			18000	MIS 2										2														2	2
HU44 Layer Lower	Remetehegy (Buda hills)	47.540848	19.022190			12500	MIS 1-2		2	2																			2	2
HU44 Layer Upper	Remetehegy (Buda hills)	47.540848	19.022190			12500	MIS 1-2										2											2		2			2
IT125 Layer 1,2,8	Castelcivita (Salerno)	40.483432	15.223597			31500	MIS 3-4																2					2
IT125 Layer 10,11,11-12,12-13,13-14,14,15,16,17,18	Castelcivita (Salerno)	40.483432	15.223597			35381	MIS 3-4																2							2	2
IT125 Layer 18,19,20,21,29,311,GRA	Castelcivita (Salerno)	40.483432	15.223597			40900	MIS 3-4																2						2		2	2
IT125 Layer 8,9,10,11	Castelcivita (Salerno)	40.483432	15.223597			35008	MIS 3-4																2					2				2
IT128 Layer 3	Grotta Breuil (Latina)	41.234094	13.039651			37000	MIS 3-4														2		2	2																			2
IT128 Layer 4	Grotta Breuil (Latina)	41.234094	13.039651			37000	MIS 3-4		2															2																			2
IT128 Layer 5	Grotta Breuil (Latina)	41.234094	13.039651			37000	MIS 3-4
IT128 Layer 6	Grotta Breuil (Latina)	41.234094	13.039651			37000	MIS 3-4																2	2
IT133	Grotta delle Mura (Bari)	NA	NA			17500	MIS 2		2									2			2		2				2																			2
IT137 Layer 8F	Grotta della Serratura (Salerno)	39.998057	15.371955			11500	MIS 1-2																							2
IT137 Layer 9	Grotta della Serratura (Salerno)	39.998057	15.371955			11500	MIS 1-2
IT16	Carnello (Sora) (Lazio)	41.687049	13.606360			67500	MIS 3-4																2			2			2	2							2									2
IT3 Layer M1	Arene Candide (Liguria)	44.165450	8.330301			10921	MIS 1-2																2						2	2			2													2
IT3 Layer M2	Arene Candide (Liguria)	44.165450	8.330301			10921	MIS 1-2										2						2							2			2
IT3 Layer M3	Arene Candide (Liguria)	44.165450	8.330301			11683	MIS 2										2						2										2
IT3 Layer M4	Arene Candide (Liguria)	44.165450	8.330301			11683	MIS 2										2						2							2
IT3 Layer M5	Arene Candide (Liguria)	44.165450	8.330301			22500	MIS 2										2						2							2
IT3 Layer P1	Arene Candide (Liguria)	44.165450	8.330301		LGM	20215	MIS 2																2																							2
IT3 Layer P10	Arene Candide (Liguria)	44.165450	8.330301			17500	MIS 2										2						2
IT3 Layer P11	Arene Candide (Liguria)	44.165450	8.330301			17500	MIS 2																																			2
IT3 Layer P12	Arene Candide (Liguria)	44.165450	8.330301			17500	MIS 2
IT3 Layer P13	Arene Candide (Liguria)	44.165450	8.330301			17500	MIS 2																2						2
IT3 Layer P2	Arene Candide (Liguria)	44.165450	8.330301			17500	MIS 2																2
IT3 Layer P3	Arene Candide (Liguria)	44.165450	8.330301			17500	MIS 2																2
IT3 Layer P4	Arene Candide (Liguria)	44.165450	8.330301			17500	MIS 2													2			2
IT3 Layer P5	Arene Candide (Liguria)	44.165450	8.330301			17500	MIS 2										2						2																				2
IT3 Layer P6	Arene Candide (Liguria)	44.165450	8.330301			17500	MIS 2																2																							2
IT3 Layer P7	Arene Candide (Liguria)	44.165450	8.330301			17500	MIS 2										2						2					2	2	2
IT3 Layer P8	Arene Candide (Liguria)	44.165450	8.330301			17500	MIS 2																2					2
IT3 Layer P9	Arene Candide (Liguria)	44.165450	8.330301			17500	MIS 2		2								2			2			2						2																	2
IT38 Layer 1	Grotta Polesini (Lazio)	42.023196	12.806580			9579	MIS 1-2																							2
IT38 Layer 12	Grotta Polesini (Lazio)	42.023196	12.806580			12350	MIS 1-2
IT38 Layer 3	Grotta Polesini (Lazio)	42.023196	12.806580			9579	MIS 1-2																							2				2		2
IT38 Layer 4	Grotta Polesini (Lazio)	42.023196	12.806580			9579	MIS 1-2																							2				2		2
IT38 Layer 5	Grotta Polesini (Lazio)	42.023196	12.806580			9579	MIS 1-2																											2		2
IT38 Layer 6	Grotta Polesini (Lazio)	42.023196	12.806580			9579	MIS 1-2
IT38 Layer 7	Grotta Polesini (Lazio)	42.023196	12.806580			9579	MIS 1-2																													2
IT38 Layer 8	Grotta Polesini (Lazio)	42.023196	12.806580			9579	MIS 1-2
IT38 Layer 9	Grotta Polesini (Lazio)	42.023196	12.806580			12000	MIS 1-2																											2
IT40 Layer A1	Grotta Romanelli (Puglia)	40.002004	18.428597			9997	MIS 1-2																2	2		2	2	2	2	2		2	2	2	2	2	2						2			2			2
IT40 Layer A2	Grotta Romanelli (Puglia)	40.002004	18.428597			10500	MIS 1-2																	2		2		2	2	2		2	2	2	2	2	2									2
IT40 Layer A-E	Grotta Romanelli (Puglia)	40.002004	18.428597			11050	MIS 1-2																2			2		2	2			2	2	2		2	2						2			2
IT40 Layer B	Grotta Romanelli (Puglia)	40.002004	18.428597			12229	MIS 2		2																	2	2	2	2	2		2	2	2	2	2	2									2			2
IT40 Layer C inf.	Grotta Romanelli (Puglia)	40.002004	18.428597			10500	MIS 1-2		2									2					2			2	2	2	2	2	2	2	2	2	2	2	2	2								2			2
IT40 Layer C sup.	Grotta Romanelli (Puglia)	40.002004	18.428597			9807	MIS 1-2		2									2					2			2	2	2	2	2	2	2	2	2	2	2	2									2			2
IT40 Layer D	Grotta Romanelli (Puglia)	40.002004	18.428597			10606	MIS 1-2											2								2	2	2	2	2		2	2	2	2	2	2	2								2			2
IT40 Layer E	Grotta Romanelli (Puglia)	40.002004	18.428597			11500	MIS 1-2		2														2	2		2		2	2	2		2	2	2		2	2									2			2
IT46	Grotta dei Colombi (Liguria)	44.040074	9.843550			13500	MIS 2		2														2	2			2	2	2	2	2	2		2			2						2			2
IT50	Grotta del Broion (Venetia)	45.459957	11.585722			128000	MIS 5			2																2				2	2												2
IT53 Layer 21	Grotta del Fossellone (Lazio)	41.223625	13.080882			31500	MIS 3-4														2		2	2									2													2
IT59 Layer L	Grotta della Madonna (Calabria)	39.890720	15.784718			10369	MIS 1-2																			2			2	2	2	2	2	2			2
IT66	Grotta di Golino a Talamone (Toscana)	42.557782	11.131688			15000	MIS 2																						2	2	2
IT74	Ingarano (Foggia)	41.783743	15.444257			37500	MIS 3-4																2																							2
IT95	Riparo Salvini (Lazio)	41.287284	13.251601			13518	MIS 2																	2		2							2										2
IT97 Layer A2-1	Riparo di Fumane (Verona)	45.572293	10.904419			37223	MIS 3-4
IT97 Layer A3	Riparo di Fumane (Verona)	45.572293	10.904419			31500	MIS 3-4
IT97 Layer D1-1c	Riparo di Fumane (Verona)	45.572293	10.904419			31500	MIS 3-4																							2																2
IT97 Layer D3-2	Riparo di Fumane (Verona)	45.572293	10.904419			34660	MIS 3-4
IT97 Layer D6-3	Riparo di Fumane (Verona)	45.572293	10.904419			34660	MIS 3-4								2																2															2
IT97 Layer D7-6	Riparo di Fumane (Verona)	45.572293	10.904419			34864	MIS 3-4								2																															2
MN3 Layer Ib	Trebacki krs	42.765584	19.830601			17500	MIS 2																																				2
MN3 Layer II	Trebacki krs	42.765584	19.830601			17500	MIS 2												2
MO1 layer Lower	Brynseny I	47.702106	28.121212			21953	MIS 2																							2				2
MO1 Layer Middle	Brynseny I	47.702106	28.121212			21953	MIS 2																																							2
MO1 Layer Upper	Brynseny I	47.702106	28.121212			21953	MIS 2																														2
MO3	Staryje Duruitory	46.663442	28.417978			42500	MIS 3-4																			2				2
MO4	Trinki	48.103470	27.369717			13500	MIS 2
NE5	Losser (Overijssel)	52.262761	7.005768	NW		44760	MIS 3-4																							2			2	2
NO1	Blomvåg (Hordaland)	60.531655	4.876169			12751	MIS 2													2
NO2 Layer G	Skjonghelleren (Sunnmöre)	62.503714	6.116509			33367	MIS 3-4																		2
NO3	Hamnsundhelleren (Sunnmöre)	62.535128	6.282627			32858	MIS 3-4													2					2
PG3 Layer 2	Gruta de Figueira Brava (Setúbal)	38.446826	-9.032513			35733	MIS 3-4			2														2						2																2		2
PO13 Layer 2	Mamutowa (Kraków)	50.171492	19.806557		LGM	22000	MIS 2										2									1		1
PO13 Layer 2 lower	Mamutowa (Kraków)	50.171492	19.806557			24000	MIS 2																				1
PO13 Layer 2 upper	Mamutowa (Kraków)	50.171492	19.806557			24000	MIS 2		2																					2
PO18	Oblazowa 2 (Nowy Sacz)	49.428657	20.126182			36397	MIS 3-4												2									2		1												2
PO21 Layer 10	Raj (Swietokrzyskie)	50.825762	20.499210			70000	MIS 3-4
PO21 Layer 4	Raj (Swietokrzyskie)	50.825762	20.499210			75000	MIS 5												2
PO24 Layer 3	Saspowska Zachodnia (Kraków)	50.211458	19.798014			11500	MIS 1-2										2
PO32 Layer II-IV	Oblazowa 1 (Nowy Sacz)	49.428657	20.126182			11500	MIS 1-2												2						2			2		2												2	2
PO32 Layer V-XVI	Oblazowa 1 (Nowy Sacz)	49.428657	20.126182			28460	MIS 3-4												2									2		2
PO33 Layer VII/VIIa	Deszczowa Cave	50.582209	19.546858			29135	MIS 3-4																					1		2	1
PO33 Layer VIII/VIIIa	Deszczowa Cave	50.582209	19.546858			20289	MIS 2																							2
PO34 Layer IX/X	Deszczowa Upper Rock Shelter	50.582209	19.546858			10000	MIS 1-2																				2
PO34 Layer Unstratified	Deszczowa Upper Rock Shelter	50.582209	19.546858			10000	MIS 1-2																							2
PO34 Layer VIII	Deszczowa Upper Rock Shelter	50.582209	19.546858		LGM	20000	MIS 2																					1			1		1	1
PO35 Layer 2/88 (Unstratified)	Oblazowa Cave (Nowy Sacz)	49.428657	20.126182			10500	MIS 1-2																							2	2
PO35 Layer I-II (mixed)	Oblazowa Cave (Nowy Sacz)	49.428657	20.126182			10500	MIS 1-2																					2		2	1										2	1	2
PO35 Layer II-V	Oblazowa Cave (Nowy Sacz)	49.428657	20.126182			10500	MIS 1-2																		2			2	1	2	1											1
PO35 Layer II-VII (mixed)	Oblazowa Cave (Nowy Sacz)	49.428657	20.126182			15000	MIS 2												2											1
PO35 Layer VII	Oblazowa Cave (Nowy Sacz)	49.428657	20.126182		LGM	20000	MIS 2												2
PO35 Layer VIII-XI	Oblazowa Cave (Nowy Sacz)	49.428657	20.126182			34060	MIS 3-4												2									2		2	1											1
PO37 Layer 2	Krucza Skala (Czestochowa uplands)	50.582209	19.546858			12350	MIS 1-2																					2
PO37 Layer 2/3	Krucza Skala (Czestochowa uplands)	50.582209	19.546858			11500	MIS 1-2								2													2		2	1			1			1
PO37 Layer 3	Krucza Skala (Czestochowa uplands)	50.582209	19.546858			11500	MIS 1-2																					2		2
PO37 Layer 3/4	Krucza Skala (Czestochowa uplands)	50.582209	19.546858			11500	MIS 1-2												2											2
PO37 Layer 4	Krucza Skala (Czestochowa uplands)	50.582209	19.546858			11395	MIS 2												2									2		2	2			1			1
PO37 Layer 4/5	Krucza Skala (Czestochowa uplands)	50.582209	19.546858			11500	MIS 1-2																					1		2	1
PO37 Layer 5	Krucza Skala (Czestochowa uplands)	50.582209	19.546858			11500	MIS 1-2												2									2		2		2		1			1
PO37 Layer 5/6	Krucza Skala (Czestochowa uplands)	50.582209	19.546858			11500	MIS 1-2																					2			2
PO37 Layer 6	Krucza Skala (Czestochowa uplands)	50.582209	19.546858			11154	MIS 2				2																2	2		2												2
PO37 Layer 7	Krucza Skala (Czestochowa uplands)	50.582209	19.546858			10500	MIS 1-2																							2	2
PO37 Layer 8	Krucza Skala (Czestochowa uplands)	50.582209	19.546858			10500	MIS 1-2																					2		2
PO37 Layer 8/9	Krucza Skala (Czestochowa uplands)	50.582209	19.546858			11500	MIS 1-2																							2				1			1
PO37 Layer III	Krucza Skala (Czestochowa uplands)	50.582209	19.546858			12004	MIS 2
PO37 Layer III/IV	Krucza Skala (Czestochowa uplands)	50.582209	19.546858			11500	MIS 1-2																					2		2
PO37 Layer IV	Krucza Skala (Czestochowa uplands)	50.582209	19.546858			11500	MIS 1-2																					1		2	1
PO37 Layer IV/V	Krucza Skala (Czestochowa uplands)	50.582209	19.546858			11500	MIS 1-2																				2	2		2	2
PO37 Layer V	Krucza Skala (Czestochowa uplands)	50.582209	19.546858			10500	MIS 1-2																				2	2	2	2	1			1			1
PO38 Layer Cave C	Komarowa Cave	50.732726	19.297611			27284	MIS 3-4																																							2
PO38 Layer Cave D	Komarowa Cave	50.732726	19.297611			34818	MIS 3-4												2											2	2									2		1				2
PO38 Layer Cave E	Komarowa Cave	50.732726	19.297611			41735	MIS 3-4												2											2	2
PO38 Layer Terrace B	Komarowa Cave	50.732726	19.297611			13100	MIS 2												2									1		2	1									1
PO38 Layer Terrace B/F´	Komarowa Cave	50.732726	19.297611			67500	MIS 3-4																							2
RM12 Layer a	Pestera Bordu Mare (Hunedoara)	45.758586	22.905166			43549	MIS 3-4
RM12 Layer b	Pestera Bordu Mare (Hunedoara)	45.758586	22.905166			31500	MIS 3-4																							2
RM18	Pestera Gura Cheii (Brasov)	45.592876	25.460322			24000	MIS 2										2
RM4 Layer I	Cuina Turcului (Caras-Severin)	44.595541	22.258369			12645	MIS 2			2													2
RM4 Layer II	Cuina Turcului (Caras-Severin)	44.595541	22.258369			9856	MIS 1-2																2
RM8	Gura-Chindiei (Caras-Severin)	44.679574	21.683000			11500	MIS 1-2																					2															2
RO17	Khotylevo II (Bryansk)	53.237624	34.365251			25494	MIS 2												2										2		2
RO4	Avdeyevo (Kursk)	51.799155	35.763374			22005	MIS 2																			2					2			2
SK2 Layer 3 (yellow layer)	Dzeráva Skála	NA	NA			13500	MIS 2
SK2 Layer 4 (reddish-brown layer)	Dzeráva Skála	NA	NA			42500	MIS 3-4																			2		2	2
SP107	Ibex Cave (Gibraltar)	36.131952	-5.344147			43500	MIS 3-4																	1																						1
SP126 Layer e	Cueva de Abauntz (Navarra)	43.013899	-1.641201			14463	MIS 2																																							2
SP127	Cau d’en Borrás (Castelló)	40.091480	0.134113			67500	MIS 3-4											1						2					2												2					2
SP139 Layer C.B. III	Cau de Olopte (Gerona)	42.380689	1.800959			67500	MIS 3-4																1	1																	2
SP144	Santa Catalina (Vizcaya)	43.350753	-2.477282			10726	MIS 1-2																			2	2	2		2	2			2
SP15	Bora Gran d'en Carreras (Gerona)	42.161513	2.746306		LGM	19038	MIS 2																																							2
SP2 a	Aitzbitarte IV (Guipuzcoa)	43.262471	-1.895824			10500	MIS 1-2												2					2						2
SP2 b	Aitzbitarte IV (Guipuzcoa)	43.262471	-1.895824			13500	MIS 2												2
SP2 c	Aitzbitarte IV (Guipuzcoa)	43.262471	-1.895824			13500	MIS 2																							2
SP2 d	Aitzbitarte IV (Guipuzcoa)	43.262471	-1.895824		LGM	19709	MIS 2												2												2
SP20 Layer 9-10	Cingle Vermell (Barcelona)	41.947407	2.384864			11565	MIS 2														2													1									2
SP20 Layer unstratisfied	Cingle Vermell (Barcelona)	41.947407	2.384864			11565	MIS 2														1		1																	2
SP28 Layer III	Cova des Cendres (Alicante)	38.720295	0.182650			13067	MIS 2			2														2																			2			2
SP30 Layer E	Cueto de la Mina (Asturias)	43.429475	-4.862176		LGM	20000	MIS 2																					2		2
SP30 Layer G	Cueto de la Mina (Asturias)	43.429475	-4.862176			22500	MIS 2																							2
SP31 Layer 0	Cueva Horá (Granada)	37.349988	-3.292470			10000	MIS 1-2																	2
SP31 Layer 0, 12	Cueva Horá (Granada)	37.349988	-3.292470			10000	MIS 1-2																	2
SP31 Layer I	Cueva Horá (Granada)	37.349988	-3.292470			10000	MIS 1-2																	2
SP33 Layer 19-28	Cueva Volcán (Valencia)	39.162387	-0.256403			18000	MIS 2																	2				2			2
SP33 Layer 4-34	Cueva Volcán (Valencia)	39.162387	-0.256403			18000	MIS 2																	2		2		2		2													2
SP34 Layer II (=Nivel 5)	Cueva de Ambrosio (Almeria)	37.821993	-2.099180		LGM	17830	MIS 2																	2
SP37 C	Cueva de Ermittia (Guipuzcoa)	43.295045	-2.353933		LGM	20000	MIS 2																																							2
SP39	Cueva de Laminak II (Vizcaya)	NA	NA			11500	MIS 1-2																		2			1		2	1	2		1			1
SP4 Layer IV	Amalda (Guipuzcoa)	43.237632	-2.254042		LGM	18292	MIS 2																							2
SP4 Layer VI	Amalda (Guipuzcoa)	43.237632	-2.254042			30106	MIS 3-4		2																					2
SP41 Layer 13	Cueva de Nerja (Malaga)	36.761594	-3.846283			10000	MIS 1-2																							2
SP41 Layer 16	Cueva de Nerja (Malaga)	36.761594	-3.846283			13500	MIS 2																	2						2
SP41 Layer NM80A layer 8	Cueva de Nerja (Malaga)	36.761594	-3.846283			15946	MIS 2													2
SP41 Layer NT79	Cueva de Nerja (Malaga)	36.761594	-3.846283			11221	MIS 2																	2																					2
SP41 Layer NT79 B	Cueva de Nerja (Malaga)	36.761594	-3.846283			15946	MIS 2		2											2										2			1
SP41 Layer NT82 layer 13	Cueva de Nerja (Malaga)	36.761594	-3.846283			15946	MIS 2												2	2				2			2
SP42	Cueva de Santimamiñe (Vizcaya)	43.346594	-2.636687			10500	MIS 1-2			2									2		2		2	2						2				2												2
SP44	Cueva de Valdegoba (Burgos)	42.543234	-3.774203			67500	MIS 3-4		2									2	2				2			1		2		2	2						2				2
SP54 Layer II,IV	Ekain (Guipuzcoa)	43.236567	-2.275960			8863	MIS 1-2												2										2	2
SP54 Layer VII	Ekain (Guipuzcoa)	43.236567	-2.275960		LGM	16374	MIS 2																							2											2
SP55 Layer 16	El Castillo (Santander)	43.292176	-3.965614			31500	MIS 3-4																		2			2
SP55 Layer 16 Upper Capa de Redores	El Castillo (Santander)	43.292176	-3.965614			31500	MIS 3-4																				2	2	2
SP55 Layer 18	El Castillo (Santander)	43.292176	-3.965614			39486	MIS 3-4																							2
SP55 Layer 18C	El Castillo (Santander)	43.292176	-3.965614			31500	MIS 3-4
SP59 Layer Level V (spit 13-25)	Erralla Cave (Guipuzcoa)	NA	NA		LGM	17251	MIS 2		2					2					2					2						2
SP64 Layer A	Gorham's Cave (Gibraltar)	36.120038	-5.343257			10000	MIS 1-2
SP64 Layer B1	Gorham's Cave (Gibraltar)	36.120038	-5.343257			13500	MIS 2
SP64 Layer D1	Gorham's Cave (Gibraltar)	36.120038	-5.343257			30857	MIS 3-4																	2
SP64 Layer D2	Gorham's Cave (Gibraltar)	36.120038	-5.343257			30857	MIS 3-4																	2
SP64 Layer G	Gorham's Cave (Gibraltar)	36.120038	-5.343257			51313	MIS 3-4																	2
SP64 Layer III	Gorham's Cave (Gibraltar)	36.120038	-5.343257		LGM	18977	MIS 2																	2																			2
SP64 Layer IV	Gorham's Cave (Gibraltar)	36.120038	-5.343257			30797	MIS 3-4																	2															2	2	2		2			2
SP64 Layer K	Gorham's Cave (Gibraltar)	36.120038	-5.343257			42500	MIS 3-4																	2	2
SP64 Layer M	Gorham's Cave (Gibraltar)	36.120038	-5.343257			42500	MIS 3-4																															2
SP65	Gruta de Serinya (Gerona)	42.161361	2.746282			13000	MIS 2																2
SP68 Layer 26	La Riera (Asturias)	43.324317	-5.078298			11410	MIS 2																			2		2		2	2				1		1
SP68 Layer 27	La Riera (Asturias)	43.324317	-5.078298			11675	MIS 2																							2	2				1		1									2
SP7 a	Arbreda (Gerona)	42.161581	2.746261			40128	MIS 3-4		2														2	2						2
SP7 b	Arbreda (Gerona)	42.161581	2.746261			28891	MIS 3-4																							2																1
SP7 c	Arbreda (Gerona)	42.161581	2.746261			24778	MIS 2														2		2	2
SP7 d	Arbreda (Gerona)	42.161581	2.746261			24000	MIS 2														2		1	1						2
SP7 e	Arbreda (Gerona)	42.161581	2.746261		LGM	19045	MIS 2		2															2
SP7 f	Arbreda (Gerona)	42.161581	2.746261			15000	MIS 2																2
SP7 Layer 13-16	Arbreda (Gerona)	42.161581	2.746261		LGM	20000	MIS 2																2							2
SP7 Layer 18-22	Arbreda (Gerona)	42.161581	2.746261			24000	MIS 2																2
SP7 Layer 23-28	Arbreda (Gerona)	42.161581	2.746261			38030	MIS 3-4																2					2		2	2
SP76	Reclau Viver (Gerona)	42.161361	2.746282		LGM	16099	MIS 2														2		2																							2
SP79	Sevells Cave (Gibraltar)	36.135789	-5.348276			10000	MIS 1-2
SP83 Layer D-E	Urtiaga (Guipuzcoa)	43.295176	-2.353938			10280	MIS 1-2																				2		2					2			2
SP83 Layer F-G	Urtiaga (Guipuzcoa)	43.295176	-2.353938		LGM	18437	MIS 2																																							2
SP90 Layer 1	Jarama VI (Guadalajara)	40.629768	-3.166544			26178	MIS 2																	2
SP95 Layer Z 200-300, X 200-300	Moleta Cave (Mallorca, Balearics)	39.780685	2.667016			15000	MIS 2												2																									1
SR1 Layer 2/3	Smolucka Pecina	43.047212	20.365538			10000	MIS 1-2			2
SR1 Layer unstratisfied	Smolucka Pecina	43.047212	20.365538			10000	MIS 1-2																					2																		2
UK10	Chelm's Combe Shelter	51.286799	-2.770834	NW		10234	MIS 1-2																		2
UK17 Layer 5	Creag nan Uamh cave (Sutherland)	58.107948	-4.941192			11500	MIS 1-2																		2			2	2
UK20	Derbyshire Peak Caves (Derbyshire-Staffordshire)	53.340885	-1.779138	NW		11500	MIS 1-2																											2
UK22	Dowel Cave (Derbyshire)	53.205357	-1.887737	NW		11142	MIS 2
UK29	Gough's Old Cave (Somerset)	51.281373	-2.764173	NW		10937	MIS 1-2																					2		2				2												2
UK3 Layer D-F (3-4)	Bacon Hole (Glamorgan)	51.565625	-4.101588	NW		122500	MIS 5												2	2
UK43	Merlin's Cave (Herefordshire)	51.834472	-2.645845	NW		18000	MIS 2																							2
UK55 Layer OB	Robin Hood's Cave (Derbyshire)	53.261188	-1.202417	NW		10354	MIS 1-2		2																					1
UR1 Layer 2/1	Adzhi-Koba (Krim)	44.859494	34.632344			15000	MIS 2								2											2
UR1 Layer 2/1-4	Adzhi-Koba (Krim)	44.859494	34.632344			15000	MIS 2																						2
UR1 Layer 2/2	Adzhi-Koba (Krim)	44.859494	34.632344			15000	MIS 2								2
UR1 Layer 2/3	Adzhi-Koba (Krim)	44.859494	34.632344			15000	MIS 2
UR17	Novgorod-Siversky (Novgorod-Siversky)	52.007396	33.274732			21721	MIS 2												2								2	2		2	2	2							2
UR2	Alimovskii Naves (Krim)	44.756157	33.742136			10500	MIS 1-2									2																											2
UR24 A	Syuren 1 (Krim)	44.649960	33.816686			10500	MIS 1-2
UR24 Layer 2	Syuren 1 (Krim)	44.649960	33.816686			31500	MIS 3-4										2										2
UR24 Layer 2 Det.B	Syuren 1 (Krim)	44.649960	33.816686			15000	MIS 2																				2
UR24 Layer 2-4 Det.B	Syuren 1 (Krim)	44.649960	33.816686			15000	MIS 2												2
UR24 Layer 3	Syuren 1 (Krim)	44.649960	33.816686			31500	MIS 3-4
UR24 Layer 3 Det.B	Syuren 1 (Krim)	44.649960	33.816686			15000	MIS 2
UR24 Layer 4	Syuren 1 (Krim)	44.649960	33.816686			31500	MIS 3-4												2											2													2			2
UR24 Layer 4 Det.B	Syuren 1 (Krim)	44.649960	33.816686			15000	MIS 2																							2													2			2
UR25	Syuren 2 (Krim)	44.649960	33.816686			10500	MIS 1-2
UR27	Tsan'-Koba (Krim)	44.516631	33.583288			10500	MIS 1-2
UR8	Kara-Koba (Krim)	44.599467	33.656463			15000	MIS 2																1							2																2
[truncated: 337 more columns]
